# Supplementary material for: Peanut AhmTERF1 Regulates Root Growth by Modulating Mitochondrial Abundance
Source: Genes (Basel). 2023 Jan 13;14(1):209. doi: 10.3390/genes14010209 (PMC9859088; doi:10.3390/genes14010209)
Supplement: Supplementary file 1 [file genes-14-00209-s001.zip]

Archive with 1 entries (1 files):
- genes-2136746-supplementary.pdf
